# Supplementary material for: LILRB4 regulates multiple myeloma development through STAT3-PFKFB1 pathway
Source: Cell Death Dis. 2024 Jul 18;15(7):515. doi: 10.1038/s41419-024-06883-4 (PMC11258265; doi:10.1038/s41419-024-06883-4)
Supplement: Supplementary file 3 — qPCR original data [file 41419_2024_6883_MOESM3_ESM.xlsx]

## Sheet: Sheet1
Figure 2B
The relative mRNA level of LILRB4
	Scramble			shLILRB4#1			shLILRB4#2			shLILRB4#3			shLILRB4#4			shLILRB4#5
LILRB4	1	1	1	0.472674	0.488267	0.477453	0.72661	0.782662	0.766283	0.389293	0.389297	0.402827	0.836662	0.809863	0.81664	0.682652	0.609176	0.615572
Figure 2B
Relative mRNA level of shLILRB4 VS SCRAMBLE in MM cells
	ARP1			OPM2			LP1
STAB1	1.61702	1.74775	1.62397	1.66053	1.68481	1.68517	1.2381	1.23441	1.26701
PTGS	2.24799	2.96007	1.14947	1.34832	1.75135	1.68851	2.27789	1.29188	1.09524
EGR1	0.457993	0.665554	0.299131	0.876171	1.01711	0.997616	1.02455	1.16741	1.22195
CDKN1A	0.231877	0.327647	2.84998	0.095164	0.163558	0.132917	0.597301	0.472016	0.606549
ALDH7A11	0.103094	0.0877089	0.0317703	0	0	0	0.0272925	0.0385238	0.0687301
PSPH	1.97091	1.63083	1.06483	1.55345	2.30355	2.65865	3.21186	1.33829	1.74641
GADD45A	0.227277	0.279548	0.301937	0.765178	0.697769	0.694836	0.0232124	0.016043	0.023625
BCL2A1	0.547201	0.823605	0.513375	0.55644	0.673018	0.672841	0.053042	0.0449362	0.0419535
FLT1	2.33603	2.70532	1.64867	1.13174	0.921614	1.3127	0.583015	0.586043	0.792412
SAGE1	0.801963	0.725107	0.668752	0.903306	0.492301	0.738941	0.734331	0.634343	0.643245
IKZF1	0.488908	0.388487	0.181796	0.646716	0.412373	0.535784	0.0171258	0.0121298	0.00896859
IKZF3	0.811169	0.819082	0.655835	0.132872	0.115302	0.183746	0.075099	0.101793	0.0381476
PFKFB1	0.613207	0.463177	0.334384	0.525632	0.486366	0.481883	0.489413	0.671285	0.617428
LILRB4	0.613207	0.463177	0.664384	0.488908	0.688487	0.681796	0.246716	0.212373	0.235784
Figure 4H
The relative mRNA level of LILRB4
	Scramble+EV			shLILRB4#1+EV			shLILRB4#3+EV			Scramble+LILRB4-OE			shLILRB4#1+LILRB4-OE			shLILRB4#3+LILRB4-OE
LILRB4	1	1	1	0.283201	0.321299	0.266698	0.748233	0.649533	0.715262	1.13727	1.00984	0.997626	1.30389	1.35834	1.30943	1.33806	1.17811	1.20254

## Sheet: Sheet2
Scramble			shLILRB4#1			shLILRB4#2			shLILRB4#3			shLILRB4#4			shLILRB4#5
1	1	1	0.472674	0.488267	0.477453	0.72661	0.782662	0.766283	0.389293	0.389297	0.402827	0.836662	0.809863	0.81664	0.682652	0.609176	0.615572
